# Supplementary material for: Vibration-Induced Alteration in Trunk Extensor Muscle Proprioception as a Model for Impaired Trunk Control in Low Back Pain
Source: Brain Sci. 2024 Jun 28;14(7):657. doi: 10.3390/brainsci14070657 (PMC11274553; doi:10.3390/brainsci14070657)
Supplement: Supplementary file 1 [file brainsci-14-00657-s001.zip]

Archive with 1 entries (1 files):
- brainsci-3073033-supplementary.pdf
